# Supplementary material for: Association between radiographic equine distal phalanx characteristics and absence, presence and type of horseshoes
Source: Front Vet Sci. 2025 Jul 25;12:1598038. doi: 10.3389/fvets.2025.1598038 (PMC12333595; doi:10.3389/fvets.2025.1598038)
Supplement: Supplementary file 1 [file Table_1.xlsx]

## Sheet: Sheet1
Horse ID	Side	Sex	US (0), SC1 (1), SC2 (2)	Shoe Year	Phalanx Width	Phalanx Length	Phalanx media Width	Crena Marginalis	Warmblood or Pony	Use of equid	Age	Shape	Width to Length ratio	Distal Phalanx relative Width	Distal Phalanx relative Length	dorsmwd	dorsstabw	dorsquantil10	dorsquantil25	dorsquantil50	dorsquantil75	dorsquantil90	medmwd	medstabw	medquantil10	medquantil25	medquantil50	medquantil75	medquantil90	latmwd	latstabw	latquantil10	latquantil25	latquantil50	latquantil75	latquantil90
1	0	0	1	1	99.911	54.94	63	1	0.5	1	3	1	1.819	1.58589	0.872063	0.3498	0.0238	0.319914	0.334765	0.346452	0.366965	0.378683	0.3858	0.029	0.341714	0.373641	0.390374	0.404276	0.418073	0.3731	0.0205	0.344709	0.357616	0.373016	0.387715	0.399949
2	1	0	1	1	99.176	55.8	65.7	1	0.5	2	3	1	1.777	1.50953	0.849315	0.2955	0.0175	0.270773	0.282641	0.29681	0.307286	0.315688	0.3213	0.0344	0.27129	0.297291	0.326344	0.343081	0.364757	0.3006	0.0273	0.263564	0.279692	0.306636	0.321442	0.331656
3	0	0	1	1	95.71	69.17	75.6	0	1	2	14	1	1.384	1.26601	0.914947	0.1377	0.0128	0.120923	0.128102	0.136712	0.146777	0.15562	0.1621	0.0141	0.142877	0.152534	0.162248	0.172239	0.180585	0.1388	0.0152	0.118516	0.130579	0.139109	0.148665	0.157292
4	1	0	1	0	91.846	67.704	74.7	0	1	2	14	1	1.357	1.22953	0.906345	0.213	0.0089	0.202276	0.20691	0.212841	0.220104	0.22388	0.2229	0.0132	0.205279	0.213784	0.223779	0.230263	0.240052	0.2228	0.0107	0.209902	0.215553	0.222292	0.2304	0.236505
5	0	1	1	1	80.181	56.739	69.3	1	1	1	15	0	1.413	1.15701	0.818745	0.2186	0.0143	0.198378	0.20661	0.220929	0.229298	0.237614	0.2279	0.0162	0.206286	0.21758	0.226351	0.240122	0.249989	0.2288	0.0146	0.213349	0.219893	0.228141	0.236781	0.248575
6	1	1	1	1	76.265	58.052	67.5	1	1	1	15	0	1.314	1.12985	0.86003	0.1888	0.0102	0.174422	0.182338	0.19022	0.195655	0.201261	0.1833	0.0127	0.165844	0.174551	0.184646	0.192758	0.198542	0.195	0.0113	0.180214	0.188962	0.19579	0.20259	0.20783
7	0	1	1	0	87.722	60.375	74.7	0	1	1	16	1	1.453	1.17432	0.808233	0.2161	0.0137	0.198051	0.207065	0.217052	0.224848	0.233739	0.2233	0.0119	0.206263	0.214792	0.22426	0.231379	0.239854	0.2379	0.0315	0.210195	0.21911	0.232263	0.250845	0.282618
8	1	1	2	1	88.53	54.61	65.7	0	0.5	1	3	1	1.621	1.34749	0.831202	0.2213	0.0087	0.209793	0.21513	0.221391	0.227526	0.233728	0.2306	0.015	0.208502	0.219447	0.231992	0.241601	0.248321	0.2306	0.015	0.208502	0.219447	0.231992	0.241601	0.248321
9	0	0	2	0	87.3	55.6	67.5	0	0.5	1	3	1	1.57	1.29333	0.823704	0.1555	0.0113	0.138353	0.149538	0.15672	0.16339	0.170081	0.1679	0.0145	0.150802	0.159869	0.168664	0.177701	0.185867	0.1811	0.0175	0.155228	0.174532	0.183142	0.191578	0.20023
10	1	0	2	1	91.599	59.401	72.9	1	1	2	12	0	1.542	1.2565	0.814829	0.3019	0.0257	0.268883	0.284745	0.301527	0.317765	0.331452	0.3439	0.0263	0.308951	0.327153	0.343578	0.361371	0.376129	0.3174	0.0242	0.283876	0.30176	0.317907	0.331512	0.347654
11	0	0	2	1	98.508	61.941	72.9	1	1	2	12	0	1.59	1.35128	0.849671	0.151	0.0105	0.138265	0.142747	0.151089	0.158183	0.1645	0.1582	0.0122	0.142019	0.150529	0.15769	0.166123	0.174469	0.1631	0.0159	0.143864	0.15337	0.163426	0.174494	0.182059
12	1	0	2	1	84.816	56.479	66.15	1	1	2	4	1	1.502	1.28218	0.853802	0.3035	0.0146	0.28395	0.292989	0.303151	0.313207	0.322772	0.334	0.025	0.299228	0.316706	0.335226	0.351232	0.366984	0.2888	0.0162	0.268878	0.277565	0.289779	0.299502	0.311059
13	0	0	2	1	82.684	56.942	65.7	1	1	2	4	1	1.452	1.25851	0.866697	0.1988	0.0084	0.188471	0.192884	0.198539	0.204689	0.210697	0.2088	0.0167	0.184409	0.199887	0.210222	0.220889	0.229934	0.21	0.0098	0.195657	0.204545	0.210748	0.216677	0.22122
14	1	0	2	1	89.551	60.752	66.15	0	1	1	16	1	1.474	1.35376	0.918398	0.167	0.0168	0.147771	0.155414	0.165499	0.177335	0.188747	0.181	0.0178	0.15659	0.167434	0.182439	0.193539	0.203102	0.1567	0.0176	0.128987	0.147016	0.159128	0.167006	0.17927
15	0	1	2	1	82.962	60.181	65.7	0	1	1	16	1	1.379	1.26274	0.915997	0.1934	0.0112	0.179561	0.184257	0.193712	0.20221	0.209124	0.2006	0.0152	0.18255	0.193237	0.201402	0.208918	0.218815	0.2042	0.0112	0.190859	0.196467	0.20466	0.212016	0.217628
16	1	1	2	1	106.963	61.253	65.7	1	1	3	6	1	1.746	1.62805	0.932314	0.1902	0.013	0.173364	0.18208	0.190794	0.198702	0.208457	0.191	0.0122	0.176754	0.182743	0.192355	0.199272	0.204732	0.1881	0.0113	0.173828	0.181237	0.189015	0.194797	0.201434
17	1	0	2	1	100.214	60.396	72.45	1	1	3	6	1	1.659	1.38322	0.833623	0.2095	0.0123	0.193062	0.201981	0.210039	0.218029	0.225805	0.1948	0.0172	0.173534	0.182176	0.194593	0.208443	0.217426	0.2085	0.0115	0.194618	0.201422	0.208384	0.217342	0.222633
18	0	0	2	0	79.184	58.012	70.65	1	1	3	6	0	1.365	1.12079	0.821118	0.1723	0.0093	0.160802	0.165475	0.172098	0.178884	0.184318	0.1888	0.0142	0.172637	0.178531	0.188576	0.19914	0.208258	0.1913	0.0186	0.167799	0.179333	0.192116	0.204489	0.217973
19	0	1	2	1	81.583	62.124	72	1	1	3	6	0	1.313	1.1331	0.862833	0.1667	0.0172	0.145387	0.15431	0.165315	0.178105	0.188019	0.2058	0.0297	0.17166	0.184197	0.203275	0.224729	0.242289	0.1834	0.0195	0.157356	0.171117	0.184236	0.196747	0.20853
20	1	1	3	1	88.699	59.017	66.6	1	1	1	4	0	1.503	1.33182	0.886141	0.1282	0.0082	0.118224	0.122251	0.127072	0.133845	0.13929	0.1507	0.0125	0.134955	0.142397	0.150217	0.160994	0.166693	0.138	0.0126	0.122622	0.127619	0.136769	0.146511	0.155952
21	0	0	3	1	85.979	59.4	66.4	1	1	1	4	0	1.447	1.29486	0.894578	0.1798	0.011	0.165713	0.171546	0.179277	0.187508	0.194066	0.2011	0.0174	0.177724	0.189105	0.200391	0.213409	0.223736	0.1827	0.0143	0.163232	0.174012	0.182325	0.191003	0.201473
22	1	0	3	0	78.727	55.925	66.15	1	1	2	12	0	1.408	1.19013	0.845427	0.2108	0.0127	0.194373	0.20177	0.211258	0.219851	0.226003	0.2478	0.0183	0.224653	0.233748	0.24612	0.260528	0.271173	0.208	0.0106	0.195954	0.20117	0.208205	0.215952	0.222603
23	0	1	3	0	76.944	54.593	66.15	1	1	2	12	0	1.409	1.16317	0.825291	0.3222	0.0163	0.302475	0.311418	0.320207	0.333129	0.344516	0.3256	0.0219	0.294209	0.314101	0.326425	0.340461	0.351287	0.3295	0.0164	0.310764	0.318613	0.328974	0.339826	0.349733
24	1	1	3	1	79.205	56.402	65.7	1	1	1	12	0	1.404	1.20556	0.858478	0.2167	0.0175	0.192366	0.203594	0.217247	0.228346	0.237561	0.2198	0.0188	0.195833	0.206746	0.21947	0.231229	0.243305	0.227	0.016	0.209071	0.215748	0.22569	0.238569	0.24885
25	0	0	3	1	73.655	53.91	63.45	1	1	1	12	0	1.366	1.16084	0.849645	0.2721	0.019	0.246019	0.259896	0.273747	0.286101	0.293294	0.2762	0.018	0.255014	0.265429	0.276839	0.289731	0.297607	0.2875	0.0167	0.267469	0.275267	0.28822	0.299969	0.308726
26	0	0	1	1	82.9	63	76.5	1	1	2	19	1	1.316	1.08366	0.823529	0.165	0.0157	0.145131	0.152811	0.162897	0.177254	0.18788	0.1987	0.0149	0.180377	0.188108	0.197838	0.208379	0.216279	0.1747	0.0225	0.143624	0.160683	0.175458	0.189541	0.200659
27	1	1	3	1	91.8	70.1	65.7	1	1	1	9	1	1.31	1.39726	1.06697	0.1681	0.0058	0.16095	0.163295	0.167766	0.172724	0.175965	0.1751	0.0127	0.154774	0.166881	0.177551	0.184696	0.188853	0.1612	0.0056	0.153939	0.157332	0.161378	0.164875	0.167845
28	0	0	1	1	91.9	64.7	76.5	0	1	1	21	1	1.42	1.20131	0.845752	0.2821	0.0136	0.264456	0.271338	0.281925	0.292132	0.300326	0.2985	0.0188	0.272532	0.285295	0.299473	0.311993	0.32103	0.2753	0.0163	0.256479	0.264866	0.272817	0.286229	0.300654
29	1	1	1	1	94.2	70.2	76.5	0	1	1	21	1	1.342	1.23137	0.917647	0.2652	0.0117	0.251576	0.257141	0.263792	0.272229	0.283647	0.2777	0.0215	0.254676	0.262017	0.274349	0.290054	0.305349	0.2746	0.0197	0.244963	0.260807	0.276869	0.289448	0.298598
30	0	1	2	1	87.7	67.6	68.85	0	1	1	12	1	1.297	1.27378	0.981845	0.2598	0.0074	0.251337	0.255124	0.259961	0.263896	0.268888	0.2618	0.0094	0.250045	0.255067	0.26189	0.269339	0.273749	0.2618	0.0094	0.250045	0.255067	0.26189	0.269339	0.273749
31	0	0	2	1	89.1	61.6	65.7	1	1	1	18	1	1.446	1.35616	0.937595	0.2475	0.0107	0.234269	0.240532	0.247924	0.254175	0.261164	0.245	0.0193	0.21565	0.228209	0.248947	0.259059	0.266454	0.2546	0.0149	0.240098	0.248805	0.256509	0.263585	0.269788
32	0	0	2	1	89.8	59.8	65.7	1	1	1	18	1	1.502	1.36682	0.910198	0.2389	0.0127	0.22335	0.228506	0.238395	0.248396	0.256479	0.2435	0.0166	0.220204	0.23243	0.244839	0.254213	0.263404	0.2388	0.0134	0.22113	0.230336	0.237687	0.247815	0.257703
33	1	0	2	1	88.2	65.7	65.7	0	1	1	14	1	1.342	1.34247	1	0.1712	0.0098	0.159716	0.163133	0.170676	0.178653	0.183199	0.1834	0.0138	0.167027	0.174573	0.184591	0.193082	0.200342	0.162	0.0135	0.144006	0.154523	0.164144	0.170126	0.175868
34	0	1	2	1	95.8	63.6	65.8	1	1	1	16	1	1.506	1.45593	0.966565	0.2417	0.0117	0.226423	0.234148	0.24148	0.249374	0.256281	0.241	0.0147	0.222413	0.229444	0.2413	0.251739	0.259894	0.2477	0.0153	0.229254	0.239341	0.248911	0.25772	0.266018
35	1	1	2	1	93.7	61.7	66.15	1	1	1	16	1	1.519	1.41648	0.932729	0.2177	0.0086	0.206854	0.211951	0.216419	0.223014	0.229818	0.2264	0.013	0.207368	0.21655	0.227788	0.23737	0.243833	0.2226	0.0127	0.208215	0.213633	0.222063	0.230755	0.240961
36	0	1	2	1	86.1	65.4	72	1	1	1	12	1	1.317	1.19583	0.908333	0.2368	0.0138	0.220004	0.22627	0.236262	0.245566	0.25635	0.2541	0.0138	0.23624	0.244735	0.256194	0.264442	0.271396	0.2584	0.0162	0.23932	0.251179	0.259974	0.269735	0.275501
37	1	0	2	1	92.5	67.3	67.05	1	1	1	17	1	1.374	1.37957	1.00373	0.2272	0.0258	0.196768	0.210273	0.224376	0.244678	0.262335	0.2651	0.0346	0.217012	0.241131	0.26409	0.288226	0.314593	0.2237	0.0284	0.184188	0.207494	0.225998	0.239995	0.259872
38	0	1	2	1	82.5	60.4	65.7	0	1	2	22	1	1.366	1.25571	0.91933	0.2996	0.0234	0.272144	0.283999	0.299874	0.314637	0.326188	0.2565	0.0226	0.228934	0.240938	0.256145	0.270131	0.288103	0.3749	0.0355	0.32461	0.347246	0.375959	0.401434	0.422265
39	0	0	2	1	84.2	67.7	73.35	0	1	2	13	1	1.244	1.14792	0.922972	0.3141	0.0148	0.293012	0.305334	0.313493	0.324475	0.334044	0.3347	0.0279	0.299402	0.3135	0.331833	0.355198	0.370052	0.3077	0.0165	0.286207	0.298317	0.306827	0.317301	0.331303
40	1	1	2	1	88.5	56	69.3	1	0.5	1	17	1	1.58	1.27706	0.808081	0.1631	0.0109	0.148959	0.155538	0.163259	0.170333	0.178978	0.1689	0.0121	0.153283	0.160904	0.169195	0.176695	0.185204	0.174	0.0141	0.155432	0.164765	0.174544	0.185116	0.191177
41	1	1	2	1	85.5	86.5	73.35	0	0.5	2	25	0	0.988	1.16564	1.17928	0.1259	0.0087	0.114985	0.120565	0.125871	0.131513	0.13815	0.1871	0.0206	0.158747	0.1699	0.187745	0.202712	0.213152	0.1859	0.0239	0.15523	0.168692	0.181559	0.202679	0.221012
42	1	1	2	1	89.8	70.3	70.2	0	1	2	17	1	1.277	1.2792	1.00142	0.1723	0.0157	0.15126	0.160871	0.170523	0.183726	0.194108	0.1784	0.0261	0.145037	0.156581	0.177703	0.19556	0.215607	0.1804	0.025	0.14929	0.16816	0.182062	0.193245	0.213416
43	0	1	3	1	87.784	67.79	65.7	0	1	3	7	0	1.295	1.33613	1.03181	0.3156	0.0113	0.301504	0.30723	0.316377	0.322999	0.32991	0.3333	0.0112	0.317249	0.324462	0.334558	0.341732	0.345589	0.3094	0.0143	0.289357	0.300889	0.309669	0.31962	0.32693
44	1	1	3	1	82.121	68.992	66.15	0	1	3	7	0	1.19	1.24144	1.04296	0.3653	0.0108	0.351715	0.359338	0.363879	0.371017	0.381252	0.3733	0.0102	0.360771	0.366646	0.373553	0.379962	0.386892	0.359	0.0109	0.343757	0.352585	0.359877	0.367207	0.372674
45	0	0	3	0	86.7	62.1	66.3	0	1	1	14	0	1.396	1.30769	0.936652	0.1894	0.0048	0.183262	0.186381	0.189311	0.192641	0.196092	0.1899	0.0047	0.183984	0.186355	0.189786	0.19285	0.196783	0.1859	0.0044	0.180457	0.182744	0.185795	0.188774	0.191138
46	1	0	3	1	54.6	63.7	65.9	0	1	1	14	1	0.857	0.828528	0.966616	0.2791	0.0114	0.263517	0.272714	0.280199	0.288194	0.293831	0.2903	0.0199	0.266557	0.277309	0.290469	0.303498	0.31645	0.2488	0.0146	0.2293	0.240611	0.250058	0.259023	0.266188
47	1	1	3	1	81.7	62.9	66.9	1	1	1	18	1	1.299	1.22123	0.940209	0.2654	0.0162	0.244069	0.253451	0.265244	0.279804	0.287847	0.3601	0.0378	0.309107	0.326691	0.360644	0.391794	0.405887	0.2976	0.0174	0.277002	0.286199	0.298105	0.308258	0.319004
48	1	1	3	1	88.3	66.1	66.4	0	1	1	9	1	1.336	1.32982	0.995482	0.2229	0.0113	0.208711	0.214957	0.221655	0.231938	0.238334	0.2246	0.0162	0.205295	0.209396	0.226369	0.237479	0.247676	0.2102	0.0165	0.176891	0.2084	0.214596	0.220944	0.225874
49	0	1	3	1	96	68	66.6	1	1	3	18	1	1.412	1.44144	1.02102	0.1736	0.0137	0.15854	0.164997	0.171207	0.180343	0.192739	0.1614	0.019	0.137162	0.147302	0.162195	0.174146	0.186859	0.1614	0.019	0.137162	0.147302	0.162195	0.174146	0.186859
50	0	1	3	1	96	68	61.35	1	1	3	18	1	1.412	1.56479	1.10839	0.1528	0.0097	0.140669	0.14637	0.152357	0.159691	0.164269	0.1552	0.0177	0.130479	0.144306	0.155959	0.164838	0.180006	0.1531	0.0139	0.132882	0.143365	0.153299	0.164254	0.169606
51	1	1	3	1	87.7	66.4	66.6	1	1	1	9	1	1.321	1.31682	0.996997	0.2834	0.0095	0.27141	0.276335	0.282704	0.290633	0.29644	0.2654	0.0178	0.238603	0.248034	0.268677	0.281713	0.286479	0.2922	0.0126	0.276952	0.283428	0.290847	0.302998	0.309944
52	0	1	1	1	66.5	83.2	72.9	1	1	1	20	0	0.799	0.912209	1.14129	0.1634	0.0233	0.13427	0.143714	0.166223	0.178948	0.196361	0.189	0.0177	0.165491	0.175259	0.19195	0.200551	0.21152	0.1816	0.0142	0.164612	0.172034	0.182672	0.192495	0.199506
53	1	1	1	1	80	59.9	65.25	0	0.5	2	18	1	1.336	1.22605	0.918008	0.1402	0.0054	0.132959	0.136654	0.140107	0.14398	0.14705	0.1294	0.0108	0.117775	0.125094	0.129083	0.135035	0.143678	0.1497	0.0155	0.130396	0.145068	0.153212	0.160296	0.164718
54	1	0	1	1	88.6	68.1	73.8	1	1	2	11	1	1.301	1.20054	0.922764	0.2489	0.0198	0.224321	0.233634	0.249806	0.262176	0.27605	0.2821	0.0246	0.255721	0.264747	0.277817	0.295849	0.319637	0.2596	0.017	0.240221	0.246393	0.259304	0.269072	0.277339
55	0	0	1	1	92.1	67.5	71.55	1	1	2	11	1	1.364	1.28721	0.943396	0.2211	0.0175	0.197874	0.209149	0.222198	0.232211	0.246456	0.2525	0.0266	0.209548	0.235095	0.256057	0.270493	0.286358	0.235	0.0177	0.214436	0.221149	0.235558	0.24569	0.25554
56	0	1	2	0	94.5	64.9	70.2	1	1	2	15	1	1.456	1.34615	0.924501	0.1893	0.01	0.175531	0.181919	0.189095	0.195885	0.203267	0.1924	0.0128	0.175831	0.184017	0.193507	0.201038	0.206615	0.2015	0.0173	0.178921	0.192408	0.20062	0.211657	0.223075
57	1	1	2	0	96.6	67.6	70.3	1	1	2	15	1	1.429	1.37411	0.961593	0.1716	0.0098	0.158887	0.164615	0.171707	0.177171	0.184475	0.1702	0.015	0.152312	0.159619	0.168972	0.180505	0.189865	0.1725	0.0125	0.156539	0.163024	0.171264	0.181791	0.188371
58	0	1	2	0	96.2	65	66.15	1	1	2	6	1	1.48	1.45427	0.982615	0.1597	0.0104	0.147179	0.152208	0.159224	0.167821	0.17272	0.1665	0.0173	0.14633	0.154466	0.16583	0.176924	0.191938	0.1653	0.0171	0.141841	0.153787	0.166665	0.1773	0.186643
59	1	1	2	0	96.1	65.1	70.2	1	1	2	6	1	1.476	1.36895	0.92735	0.1682	0.0161	0.149346	0.157885	0.1675	0.177885	0.188423	0.1374	0.0058	0.130271	0.133565	0.137357	0.141142	0.145124	0.1864	0.0197	0.162309	0.172403	0.186093	0.201068	0.212459
60	0	0	2	1	79.9	60.4	70.25	1	1	2	15	0	1.323	1.13737	0.859786	0.21	0.0142	0.191018	0.200282	0.208814	0.220729	0.229284	0.216	0.0122	0.200026	0.209267	0.215854	0.222887	0.228997	0.1889	0.0131	0.172613	0.17757	0.188218	0.19844	0.206946
61	0	0	2	1	88.1	61.6	69.75	1	1	2	15	0	1.43	1.26308	0.883154	0.2511	0.0198	0.22593	0.236894	0.250639	0.266431	0.27755	0.2484	0.0141	0.229154	0.239152	0.248762	0.257745	0.267775	0.2455	0.0136	0.2294	0.235114	0.245066	0.254458	0.26543
62	1	0	3	0	82.5	60.2	63.9	1	0.5	1	16	1	1.37	1.29108	0.942097	0.3069	0.0078	0.297788	0.302121	0.306567	0.31214	0.316045	0.321	0.0179	0.297995	0.305744	0.322408	0.335198	0.343732	0.3038	0.0117	0.288917	0.2955	0.304729	0.311402	0.318995
63	0	1	3	0	67.6	96.6	53.8	1	0.5	1	28	1	0.7	1.25651	1.79554	0.175	0.0082	0.165721	0.169096	0.174439	0.180215	0.184498	0.184	0.0119	0.168465	0.177117	0.183965	0.191493	0.200525	0.1824	0.0127	0.167913	0.173874	0.182697	0.189093	0.201856
64	1	1	1	0	83.4	66.6	71.55	1	1	1	16	0	1.252	1.16562	0.930818	0.1783	0.0124	0.161584	0.170186	0.176749	0.18882	0.194593	0.2874	0.0289	0.249577	0.273821	0.291447	0.304286	0.316426	0.1963	0.021	0.168462	0.179144	0.195713	0.212819	0.227349
65	0	0	2	1	100.7	68.8	69.75	1	1	3	12	1	1.464	1.44373	0.98638	0.24	0.0117	0.225752	0.231823	0.239073	0.247566	0.25401	0.2152	0.014	0.196932	0.205646	0.213959	0.223982	0.234764	0.2516	0.021	0.226083	0.237114	0.249958	0.265339	0.280891
66	0	0	2	1	84	61.2	69.8	1	1	3	12	1	1.373	1.20344	0.876791	0.2271	0.0205	0.201684	0.209291	0.225365	0.242823	0.2546	0.2226	0.0147	0.206793	0.212429	0.220408	0.231182	0.242895	0.2166	0.017	0.194934	0.203359	0.216707	0.229128	0.239193
67	0	0	2	1	83.1	61.5	68.85	1	1	1	16	1	1.351	1.20697	0.893246	0.206	0.0162	0.189409	0.196226	0.202977	0.213598	0.227809	0.2277	0.0203	0.205268	0.213606	0.224437	0.239594	0.255515	0.2083	0.0121	0.192741	0.199254	0.208734	0.216512	0.226022
68	0	0	2	1	92.1	64.7	69.3	1	1	1	16	1	1.423	1.329	0.933622	0.2365	0.0164	0.215085	0.227621	0.236906	0.246817	0.253337	0.2229	0.0086	0.211109	0.217675	0.222401	0.228236	0.232418	0.2315	0.0105	0.217411	0.224162	0.231238	0.239501	0.245018
69	1	0	2	1	94.6	66.1	69.4	1	1	1	16	1	1.431	1.36311	0.95245	0.1943	0.0124	0.178715	0.185626	0.194196	0.201596	0.212472	0.2107	0.0127	0.19507	0.200317	0.210901	0.219895	0.227442	0.1949	0.0115	0.180815	0.186955	0.194569	0.202304	0.210864
70	0	1	2	1	100.6	69.6	69.2	1	1	2	21	1	1.445	1.45376	1.00578	0.1756	0.0112	0.159657	0.169143	0.176094	0.184727	0.190199	0.1707	0.0127	0.152911	0.160792	0.171193	0.180602	0.186723	0.1628	0.0163	0.142473	0.150436	0.160758	0.17666	0.185879
71	1	0	1	1	81.9	57.4	68.85	0	0.5	1	8	1	1.427	1.18954	0.833696	0.1058	0.0091	0.0954259	0.100775	0.106253	0.112013	0.116373	0.1156	0.0099	0.102527	0.10799	0.11509	0.123668	0.126404	0.1156	0.0099	0.102421	0.109155	0.115288	0.122314	0.128566
72	0	0	1	0	79.4	58.2	66.6	0	0.5	1	13	1	1.364	1.19219	0.873874	0.2299	0.0137	0.212055	0.218905	0.230385	0.240044	0.247714	0.259	0.0176	0.23564	0.250531	0.259249	0.272442	0.27839	0.2262	0.013	0.208898	0.217948	0.227139	0.233849	0.243887
73	0	1	1	1	81.1	58	62.1	0	0.5	1	13	1	1.398	1.30596	0.933977	0.2517	0.0065	0.244507	0.24764	0.251729	0.256279	0.258631	0.2586	0.0133	0.240208	0.248633	0.258237	0.268515	0.276816	0.259	0.0218	0.223609	0.250104	0.262589	0.273982	0.282014
74	1	1	3	1	87	65.1	62.55	0	1	2	14	1	1.336	1.39089	1.04077	0.1544	0.0071	0.145506	0.148778	0.153725	0.160644	0.165762	0.1581	0.0086	0.146332	0.15266	0.15756	0.164448	0.169375	0.1499	0.0094	0.138116	0.143843	0.149079	0.1558	0.162643
75	1	0	3	1	92.3	66.3	62.6	0	1	2	14	1	1.392	1.47444	1.05911	0.2276	0.0092	0.214864	0.221936	0.227548	0.234507	0.238847	0.2401	0.0179	0.215897	0.226692	0.241593	0.251517	0.262856	0.2004	0.0113	0.184233	0.194961	0.201925	0.206794	0.214444
76	1	0	3	1	80.5	66.6	62.5	0	0.5	1	13	1	1.209	1.288	1.0656	0.3095	0.0104	0.296643	0.301622	0.310005	0.316026	0.321454	0.3125	0.013	0.29169	0.30325	0.313429	0.323565	0.327367	0.3385	0.015	0.320657	0.328576	0.339614	0.349675	0.356331
77	0	0	3	1	78.9	68.5	62.55	0	0.5	1	13	0	1.152	1.26139	1.09512	0.1536	0.0141	0.132154	0.142051	0.15625	0.164844	0.171196	0.266	0.0354	0.227797	0.241948	0.25805	0.292185	0.320006	0.2347	0.0195	0.208074	0.221268	0.234685	0.251151	0.259031
78	0	0	3	1	79.4	64.1	61.9	0	0.5	1	26	0	1.239	1.28271	1.03554	0.1762	0.0113	0.161674	0.168707	0.176317	0.183633	0.190998	0.2678	0.0273	0.233996	0.248549	0.264462	0.285939	0.307616	0.2852	0.0368	0.230314	0.25824	0.290464	0.311822	0.331672
79	1	0	3	1	74.1	61.1	62.55	0	0.5	1	26	0	1.213	1.18465	0.976819	0.1913	0.0126	0.174388	0.185959	0.193663	0.197783	0.204668	0.2718	0.0187	0.243748	0.260054	0.275053	0.283316	0.294518	0.2311	0.0174	0.208306	0.2185	0.232316	0.243485	0.2531
80	1	1	2	1	82.5	62.4	62.55	0	1	2	15	0	1.322	1.31894	0.997602	0.2163	0.0106	0.202563	0.208655	0.216353	0.223968	0.22963	0.2226	0.0166	0.202684	0.21051	0.222394	0.234115	0.241914	0.2094	0.0161	0.188617	0.198807	0.210907	0.221691	0.229312
81	0	1	2	0	79	62.2	60.75	0	1	2	15	1	1.27	1.30041	1.02387	0.267	0.0147	0.248662	0.257154	0.267302	0.277294	0.285325	0.2665	0.0208	0.239091	0.252509	0.266072	0.280594	0.296934	0.265	0.0173	0.244599	0.253836	0.263556	0.276307	0.286986
82	1	1	3	0	83.5	54	67.05	1	0.5	1	24	1	1.546	1.24534	0.805369	0.2597	0.015	0.23996	0.248186	0.260752	0.270962	0.279331	0.2643	0.0155	0.242802	0.252642	0.265426	0.27511	0.283462	0.2725	0.0184	0.245913	0.262773	0.274127	0.283576	0.29435
83	1	1	3	1	83.1	52.3	65.25	1	0.5	1	24	1	1.589	1.27356	0.801533	0.2576	0.0199	0.234426	0.244276	0.256967	0.270898	0.28157	0.2661	0.0142	0.24871	0.258108	0.266064	0.27359	0.285443	0.261	0.0205	0.226543	0.250397	0.265288	0.275084	0.2827
84	0	1	2	1	86.9	67.3	77.4	0	1	2	13	1	1.291	1.12274	0.869509	0.2985	0.0147	0.280852	0.288753	0.298191	0.30949	0.319363	0.3359	0.0277	0.30057	0.31249	0.337806	0.358429	0.371324	0.3054	0.0278	0.274682	0.286718	0.304244	0.324134	0.342064
85	1	1	2	1	89.2	68.4	76.05	0	1	2	13	1	1.304	1.17291	0.899408	0.2711	0.0105	0.258297	0.263498	0.271222	0.278605	0.284726	0.2772	0.0213	0.244843	0.265789	0.279155	0.291408	0.303192	0.2799	0.0224	0.247014	0.266105	0.279439	0.295638	0.306485
86	1	1	3	1	84.6	78	73.8	0	1	3	16	0	1.085	1.14634	1.05691	0.1615	0.0146	0.139635	0.15301	0.163639	0.170967	0.179932	0.2184	0.024	0.183898	0.19402	0.224713	0.239538	0.245494	0.2284	0.0255	0.187488	0.216099	0.229649	0.249628	0.258296
87	0	1	2	1	61.2	68.4	62.1	1	0.5	2	22	1	0.895	0.985507	1.10145	0.2468	0.0164	0.22459	0.234806	0.24739	0.25679	0.266518	0.2517	0.0162	0.228401	0.24014	0.254175	0.26464	0.27045	0.2176	0.0168	0.193969	0.206972	0.219741	0.230378	0.238102
88	1	1	2	1	84.7	59.8	62.1	1	0.5	2	22	1	1.416	1.36393	0.962963	0.2129	0.0155	0.192226	0.203583	0.213918	0.22387	0.230896	0.198	0.0167	0.174182	0.186764	0.201168	0.210619	0.217128	0.2076	0.0185	0.181022	0.194866	0.208087	0.221132	0.23131
89	1	0	1	1	87.9	69.6	78.3	1	1	2	14	0	1.263	1.12261	0.888889	0.306	0.03	0.265852	0.283595	0.312542	0.327665	0.338658	0.42	0.0379	0.365369	0.411197	0.430788	0.445775	0.45443	0.3819	0.0354	0.330947	0.365964	0.382372	0.406839	0.418205
90	0	1	1	1	94.3	68.4	78.3	1	1	2	12	1	1.379	1.20434	0.873563	0.2505	0.0123	0.233974	0.243505	0.249313	0.258183	0.263482	0.2635	0.012	0.247415	0.257317	0.264394	0.27097	0.277879	0.2305	0.0185	0.210228	0.218207	0.227137	0.238939	0.253728
91	0	1	1	1	93.6	67.8	78.75	1	1	2	12	1	1.381	1.18857	0.860952	0.2362	0.01	0.223917	0.229387	0.236793	0.243506	0.248351	0.2268	0.0112	0.214609	0.220492	0.22692	0.234212	0.241107	0.2319	0.0116	0.21712	0.223874	0.232937	0.240203	0.247188
92	1	1	1	1	94.8	69.8	71.1	1	1	1	22	1	1.358	1.33333	0.981716	0.2955	0.0141	0.276954	0.284855	0.294485	0.304612	0.311838	0.2806	0.0249	0.24283	0.264732	0.281856	0.295228	0.314041	0.2996	0.0107	0.285383	0.292176	0.298854	0.307441	0.312672
93	1	0	1	1	65.2	51.3	62.1	1	0.5	1	20	1	1.271	1.04992	0.826087	0.2444	0.0182	0.224434	0.230014	0.240945	0.259143	0.270808	0.3348	0.0402	0.270127	0.307886	0.344769	0.36603	0.377105	0.2979	0.0258	0.26049	0.283519	0.30241	0.316098	0.326751
94	1	1	2	1	88.2	62.7	69.75	0	1	1	15	1	1.407	1.26452	0.898925	0.1963	0.0135	0.178457	0.18588	0.19595	0.205745	0.21278	0.2065	0.0171	0.184043	0.193772	0.206404	0.217624	0.229638	0.1996	0.0158	0.181034	0.188411	0.199549	0.212327	0.220177
95	0	0	2	0	87.3	64.1	71.55	0	1	1	15	1	1.362	1.22013	0.895877	0.2365	0.0121	0.221804	0.227347	0.235092	0.243992	0.252741	0.2351	0.0204	0.207045	0.220035	0.236444	0.250193	0.260316	0.236	0.0146	0.218865	0.226987	0.235597	0.245569	0.257112
96	1	0	3	1	97.6	69.7	73.8	1	1	1	16	1	1.4	1.32249	0.944444	0.2474	0.0193	0.223425	0.234322	0.246449	0.260871	0.272793	0.285	0.0305	0.243275	0.26432	0.283025	0.306177	0.325717	0.2298	0.0254	0.19367	0.215308	0.23279	0.245346	0.26104
97	1	1	3	1	88.2	65.1	74.25	1	1	1	16	1	1.355	1.18788	0.876768	0.2531	0.0178	0.232736	0.240907	0.250647	0.263267	0.277747	0.25	0.0218	0.218224	0.236495	0.253299	0.26574	0.276167	0.2604	0.0188	0.234601	0.24574	0.262211	0.275121	0.284036
98	1	1	2	0	81.2	64.9	72	1	1	1	18	1	1.251	1.12778	0.901389	0.2639	0.0183	0.240712	0.249791	0.262674	0.276161	0.288918	0.2404	0.0257	0.205415	0.223356	0.240824	0.256433	0.272152	0.2529	0.0212	0.228004	0.236484	0.24799	0.267989	0.281893
99	1	0	3	0	93.7	71.7	74.3	1	1	1	12	1	1.307	1.2611	0.965007	0.21	0.0195	0.186326	0.194777	0.208798	0.22388	0.236039	0.2224	0.0249	0.191082	0.201563	0.221346	0.2415	0.254956	0.2054	0.023	0.182339	0.191755	0.203352	0.214376	0.229563
100	1	0	2	1	82.8	59.6	66.6	0	1	1	14	1	1.389	1.24324	0.894895	0.3272	0.0098	0.315561	0.320648	0.327148	0.332952	0.340588	0.3338	0.0154	0.31523	0.325079	0.335539	0.344259	0.35229	0.3432	0.014	0.325025	0.333557	0.343903	0.35375	0.361663
101	0	0	1	1	89.1	64	71.55	1	0.5	1	10	0	1.392	1.24528	0.894479	0.1798	0.0227	0.147585	0.161298	0.180818	0.197292	0.211326	0.2672	0.0208	0.23732	0.250668	0.271528	0.282973	0.291994	0.2457	0.0195	0.222047	0.231821	0.243722	0.261171	0.2709
102	1	0	1	1	89.3	59.1	72	1	0.5	1	10	0	1.511	1.24028	0.820833	0.1482	0.0154	0.12862	0.137359	0.147973	0.15888	0.168929	0.1966	0.0249	0.161155	0.177486	0.197575	0.212063	0.231673	0.2096	0.0203	0.185004	0.195827	0.210151	0.224482	0.237463
103	1	1	1	1	72.3	71.8	78.3	0	1	1	17	0	1.007	0.923372	0.916986	0.2483	0.015	0.226179	0.242676	0.251724	0.25578	0.263216	0.2804	0.0202	0.251769	0.275517	0.284342	0.293012	0.300147	0.2938	0.0123	0.277484	0.286313	0.294326	0.303463	0.309807
104	1	1	1	1	79.7	64.2	62.1	0	0.5	1	12	0	1.241	1.28341	1.03382	0.2183	0.0107	0.204029	0.21134	0.217645	0.225902	0.232827	0.3662	0.0211	0.3423	0.353468	0.365129	0.378127	0.395934	0.2561	0.0203	0.228471	0.243201	0.255077	0.267641	0.280511
105	0	1	2	1	94.3	76.5	80.55	0	1	1	16	1	1.233	1.1707	0.949721	0.1638	0.0114	0.146583	0.158418	0.163663	0.173011	0.177351	0.2396	0.0303	0.190133	0.220837	0.246209	0.263625	0.274126	0.1933	0.0239	0.164324	0.176756	0.193199	0.208405	0.22591
106	1	1	1	1	85.3	60.7	65.25	1	1	1	14	1	1.405	1.30728	0.930268	0.2107	0.0124	0.194363	0.201384	0.208874	0.219199	0.227937	0.2074	0.0223	0.179146	0.191574	0.208668	0.22221	0.235357	0.2395	0.0192	0.212032	0.224006	0.241807	0.253325	0.265776
107	1	1	2	1	89.1	71.1	78.75	1	1	2	6	1	1.253	1.13143	0.902857	0.1738	0.0144	0.154911	0.162966	0.174137	0.185516	0.192628	0.1632	0.0235	0.130982	0.150124	0.164027	0.180245	0.190396	0.1757	0.0188	0.150958	0.162991	0.177449	0.187008	0.201428
108	0	1	1	1	74.6	54.3	65.25	0	0.5	1	11	1	1.374	1.1433	0.832184	0.3334	0.0139	0.315443	0.325326	0.334936	0.343066	0.351443	0.3343	0.019	0.310476	0.320642	0.335805	0.349733	0.356824	0.3054	0.0193	0.279525	0.293978	0.304855	0.317715	0.330082
109	1	1	1	1	90.9	60.7	62.1	1	1	1	7	1	1.498	1.46377	0.977456	0.2319	0.0163	0.21224	0.220579	0.231328	0.241681	0.253862	0.2307	0.0236	0.202456	0.214518	0.22645	0.250224	0.265473	0.2302	0.0228	0.202032	0.215076	0.233512	0.245581	0.253446
110	0	0	2	1	87	62.8	72.9	0	1	2	9	1	1.385	1.19342	0.861454	0.2725	0.0135	0.255389	0.261323	0.272913	0.281533	0.289197	0.2866	0.0211	0.258289	0.272434	0.285099	0.300067	0.31395	0.2745	0.0153	0.255692	0.264841	0.274698	0.2858	0.29455
111	1	0	1	1	90.6	57.7	61.55	1	1	1	21	1	1.57	1.47197	0.937449	0.1955	0.0123	0.179554	0.186061	0.196452	0.204213	0.21077	0.2219	0.0199	0.19493	0.204601	0.22372	0.236889	0.249796	0.2101	0.0163	0.188253	0.198604	0.210763	0.223222	0.230777
112	1	1	1	1	87.6	62.2	62.1	1	0.5	1	10	1	1.408	1.41063	1.00161	0.1853	0.0186	0.161284	0.172175	0.186675	0.196873	0.209616	0.2003	0.0206	0.173783	0.184878	0.203393	0.217407	0.225988	0.1928	0.0219	0.167295	0.179941	0.195479	0.208532	0.217544
113	1	1	1	1	93.9	67.6	62.1	0	1	1	10	1	1.389	1.51208	1.08857	0.129	0.0097	0.11871	0.122247	0.128663	0.135946	0.142015	0.1353	0.0161	0.112705	0.123759	0.136956	0.150084	0.152646	0.1173	0.0141	0.0984113	0.1062	0.118764	0.127398	0.135822
114	0	1	3	1	83.2	58	60.75	1	1	1	22	0	1.434	1.36955	0.954733	0.2104	0.0117	0.195858	0.20277	0.210727	0.217243	0.22502	0.2438	0.02	0.218046	0.228294	0.245002	0.260394	0.268499	0.2049	0.0142	0.187924	0.193829	0.203112	0.214351	0.224448
115	1	1	2	1	96.2	60.2	72	1	1	2	8	1	1.598	1.33611	0.836111	0.2267	0.0173	0.205429	0.21385	0.224391	0.237778	0.252151	0.222	0.0259	0.183203	0.200359	0.225743	0.243418	0.251694	0.2156	0.0189	0.186459	0.205965	0.217671	0.228831	0.239257
116	0	1	1	1	99.4	68.6	62.1	0	1	1	4	1	1.449	1.60064	1.10467	0.2564	0.0143	0.240648	0.247673	0.256543	0.264645	0.274235	0.2817	0.0213	0.252337	0.264671	0.283873	0.296366	0.309229	0.2553	0.0148	0.237956	0.246896	0.254876	0.265425	0.273177
117	0	0	2	1	94.7	80.3	72.1	1	1	1	22	1	1.179	1.31345	1.11373	0.2353	0.0173	0.212499	0.223661	0.233592	0.246121	0.260409	0.2325	0.013	0.218921	0.225674	0.231617	0.240875	0.25119	0.2412	0.0159	0.21945	0.229998	0.24312	0.252685	0.260632
118	0	1	1	1	105.1	75.4	61.9	1	1	2	6	1	1.394	1.6979	1.21809	0.1319	0.0125	0.117433	0.123888	0.129828	0.136827	0.148886	0.1412	0.0125	0.124394	0.132746	0.142226	0.149121	0.159652	0.1087	0.0072	0.10056	0.103484	0.108298	0.113743	0.118326
119	1	1	1	1	104.2	64.3	62.3	1	1	1	9	1	1.621	1.67255	1.0321	0.2907	0.0137	0.273091	0.281566	0.288911	0.299656	0.310108	0.3078	0.0158	0.28964	0.298297	0.305731	0.317126	0.329166	0.3059	0.0203	0.271688	0.296152	0.307604	0.320599	0.327414
120	1	1	1	1	81.66	58.1	62.2	0	1	1	23	1	1.406	1.31286	0.934084	0.2803	0.0132	0.262228	0.270701	0.281727	0.290957	0.295291	0.3107	0.0174	0.290233	0.29729	0.30995	0.325467	0.334274	0.3015	0.017	0.279576	0.287648	0.303618	0.312597	0.325034
121	1	0	3	1	71.2	58.2	70.65	0	1	1	13	1	1.223	1.00778	0.823779	0.3233	0.0156	0.304512	0.312507	0.323404	0.332256	0.343013	0.3874	0.0263	0.351215	0.369859	0.385206	0.406465	0.423919	0.3285	0.0171	0.305428	0.316661	0.327747	0.340894	0.350215
122	0	1	2	1	106.23	76.4	70.8	0	1	1	14	1	1.39	1.50042	1.0791	0.1932	0.0172	0.173435	0.181376	0.192331	0.202691	0.215586	0.2271	0.0259	0.194668	0.208133	0.225588	0.243916	0.263094	0.2186	0.0259	0.184744	0.198136	0.218428	0.237833	0.251038
123	1	0	1	1	80.5	55.8	62.55	0	1	1	23	1	1.443	1.28697	0.892086	0.1676	0.0071	0.158973	0.16326	0.167259	0.172265	0.177551	0.1676	0.0071	0.158973	0.16326	0.167259	0.172265	0.177551	0.1832	0.0117	0.168827	0.175683	0.183115	0.191507	0.196637
124	1	0	3	1	75.2	55.1	60.75	1	0.5	1	20	1	1.365	1.23786	0.906996	0.1848	0.0088	0.173537	0.178685	0.186094	0.190503	0.194624	0.1963	0.015	0.176787	0.184314	0.196381	0.207019	0.216227	0.165	0.0146	0.146358	0.156807	0.165573	0.174546	0.185028
125	1	0	1	1	77.5	60.3	62.6	0	1	1	11	0	1.285	1.23802	0.963259	0.3362	0.0137	0.319218	0.326754	0.336994	0.345182	0.350686	0.3483	0.0114	0.335101	0.339822	0.346688	0.356845	0.362933	0.3492	0.0194	0.321513	0.339244	0.354465	0.363486	0.370052
126	1	1	2	1	82.8	59.8	66.6	0	0.5	1	11	1	1.385	1.24324	0.897898	0.1899	0.0089	0.180062	0.183325	0.189501	0.194939	0.201132	0.201	0.0174	0.181956	0.189778	0.202927	0.212766	0.22359	0.189	0.0146	0.167706	0.179646	0.188412	0.200647	0.207508
127	1	0	3	1	102.2	74.5	64.35	0	1	1	23	0	1.372	1.58819	1.15773	0.2026	0.0135	0.185733	0.19359	0.202093	0.213106	0.219823	0.2107	0.022	0.183888	0.19631	0.210378	0.225716	0.239694	0.2131	0.0203	0.188038	0.198859	0.214055	0.227058	0.237763
128	1	0	1	0	79.6	60.5	62.5	0	1	1	22	0	1.316	1.2736	0.968	0.2477	0.0243	0.214115	0.231485	0.254931	0.264295	0.275942	0.2671	0.0167	0.248105	0.258738	0.268274	0.277149	0.287014	0.246	0.0227	0.205946	0.238758	0.252132	0.260751	0.269813
129	1	1	1	1	69.8	53.8	62.55	0	0.5	1	17	0	1.297	1.11591	0.860112	0.11	0.0044	0.105011	0.106509	0.109743	0.113912	0.115391	0.1137	0.0058	0.107258	0.110731	0.114154	0.117596	0.11952	0.1097	0.0058	0.101795	0.104943	0.111176	0.113806	0.11646
130	0	1	3	1	70.8	59.7	60.75	0	0.5	1	14	0	1.186	1.16543	0.982716	0.232	0.0129	0.215705	0.224842	0.232732	0.240134	0.247426	0.2227	0.0166	0.199756	0.214035	0.223267	0.233684	0.245327	0.2364	0.0126	0.218066	0.229252	0.238023	0.243923	0.25108
131	1	0	1	1	73.5	60.8	62.1	1	1	2	8	0	1.209	1.18357	0.979066	0.2947	0.015	0.274205	0.285993	0.295279	0.303286	0.314946	0.2951	0.0152	0.274925	0.283076	0.295164	0.305914	0.313197	0.2815	0.0138	0.2627	0.273679	0.281738	0.291058	0.298175
132	0	0	3	0	79.1	54.4	68.85	0	0.5	1	18	0	1.454	1.14887	0.790123	0.1733	0.0071	0.163688	0.168373	0.172972	0.17926	0.181978	0.1756	0.014	0.157629	0.165465	0.175979	0.185083	0.192492	0.1764	0.0109	0.162761	0.168902	0.177263	0.183911	0.190394
133	1	1	1	1	79.1	53.3	67.95	1	1	1	13	1	1.484	1.16409	0.7844	0.2079	0.0206	0.181914	0.191777	0.204636	0.222851	0.239444	0.2395	0.0241	0.206879	0.229704	0.241314	0.255672	0.268888	0.2073	0.0153	0.18344	0.201006	0.208828	0.21773	0.22637
134	1	1	3	0	85.9	62.4	68.85	1	1	2	8	0	1.377	1.24764	0.906318	0.3456	0.0229	0.313138	0.333523	0.345431	0.360526	0.372919	0.344	0.0355	0.293614	0.323254	0.342375	0.369512	0.391233	0.3547	0.0384	0.295481	0.329056	0.36019	0.383715	0.400791
135	0	1	1	1	77.5	66.3	67.9	1	1	1	18	0	1.169	1.14138	0.976436	0.3102	0.0188	0.285847	0.29868	0.312004	0.322247	0.330985	0.3167	0.0281	0.272868	0.307103	0.322797	0.333514	0.345631	0.2889	0.019	0.263287	0.27522	0.28892	0.302123	0.315532
136	0	1	1	1	118.4	81.2	67.95	1	1	1	13	1	1.458	1.74246	1.195	0.2044	0.0142	0.187929	0.19475	0.203711	0.213878	0.219594	0.2272	0.0246	0.199543	0.212182	0.224522	0.239861	0.258691	0.2054	0.0114	0.189734	0.196239	0.206487	0.213448	0.219156
137	1	1	3	1	92.5	64	69.3	1	1	1	13	0	1.445	1.33478	0.923521	0.1905	0.0143	0.17218	0.17928	0.190166	0.201375	0.210755	0.2074	0.0144	0.185908	0.198643	0.209765	0.218592	0.222818	0.2035	0.0121	0.187247	0.195047	0.203791	0.212181	0.218746
138	0	0	1	1	74.2	50.9	67.8	0	0.5	1	17	0	1.458	1.0944	0.750737	0.2182	0.0224	0.188244	0.202647	0.221835	0.235548	0.243783	0.241	0.0119	0.228428	0.234293	0.239857	0.247412	0.254325	0.213	0.0148	0.196617	0.206122	0.214746	0.221958	0.228777
139	1	1	3	1	81.2	62.3	66.6	0	1	1	14	1	1.303	1.21922	0.935435	0.2403	0.0089	0.22871	0.23374	0.239917	0.246333	0.251905	0.2463	0.0198	0.219987	0.234523	0.244353	0.260857	0.272875	0.238	0.0149	0.217803	0.227112	0.237982	0.248402	0.256641
140	1	1	2	1	81.3	54.5	73.8	1	1	1	22	1	1.492	1.10163	0.738482	0.2212	0.0122	0.206532	0.212866	0.221617	0.228431	0.236231	0.2529	0.0232	0.226875	0.238411	0.250494	0.266882	0.277877	0.2261	0.0209	0.198345	0.210497	0.22388	0.241859	0.253597
141	1	0	2	1	72.1	51	73.9	0	0.5	1	14	1	1.414	0.975643	0.690122	0.2205	0.0133	0.203857	0.2116	0.221291	0.230382	0.236926	0.2231	0.0193	0.195969	0.214779	0.227453	0.235543	0.242916	0.2403	0.0225	0.209449	0.229267	0.24295	0.252611	0.264883
142	0	1	1	0	75.4	64.2	68.85	1	1	1	16	0	1.174	1.09513	0.932462	0.1764	0.016	0.156938	0.16384	0.175412	0.186275	0.198446	0.2065	0.0182	0.186102	0.193351	0.202202	0.215901	0.23465	0.167	0.0115	0.14988	0.159549	0.167997	0.176304	0.181653
143	1	0	1	1	81	56.4	66.15	1	1	1	8	1	1.436	1.22449	0.852608	0.3413	0.0194	0.31657	0.326124	0.340538	0.355267	0.368146	0.3291	0.0171	0.307626	0.317634	0.329845	0.339177	0.349401	0.3342	0.0169	0.310718	0.324034	0.336978	0.345936	0.35238
144	0	1	1	1	88.6	69.9	66.25	1	1	1	23	1	1.268	1.33736	1.05509	0.2122	0.0097	0.19868	0.204648	0.212679	0.220698	0.224574	0.2458	0.0104	0.233528	0.238998	0.245818	0.252581	0.258043	0.2266	0.0092	0.214853	0.220803	0.226839	0.232708	0.23867
145	1	1	3	1	91.4	66.6	68.85	1	1	2	6	1	1.372	1.32752	0.96732	0.2193	0.0104	0.206356	0.211525	0.218796	0.225804	0.232012	0.2216	0.0159	0.198975	0.211717	0.222531	0.231504	0.241039	0.2167	0.0179	0.191201	0.203607	0.218434	0.228544	0.240885
146	0	1	3	1	75	64.3	61.2	1	1	1	13	0	1.166	1.22549	1.05065	0.1677	0.0127	0.149472	0.159294	0.167625	0.17666	0.184757	0.2104	0.0274	0.164784	0.19666	0.21335	0.232888	0.240323	0.1586	0.0217	0.127554	0.143337	0.162359	0.175408	0.183273
147	0	0	3	1	87	77.7	68.85	0	0.5	1	10	0	1.12	1.26362	1.12854	0.2875	0.012	0.271772	0.279751	0.288325	0.296334	0.30282	0.2855	0.0173	0.264356	0.272027	0.285013	0.297376	0.307409	0.2909	0.0156	0.272821	0.27957	0.290641	0.30398	0.311639
148	1	1	1	1	92.2	65.2	69.75	1	1	2	5	1	1.414	1.32186	0.934767	0.2077	0.0111	0.192925	0.199731	0.206599	0.214261	0.223327	0.2362	0.0187	0.2135	0.225945	0.235459	0.247714	0.262493	0.2207	0.0133	0.203378	0.210802	0.219939	0.230203	0.238094
149	0	0	1	1	81	51.8	61.65	1	0.5	1	9	0	1.564	1.31387	0.840227	0.275	0.0128	0.259181	0.267492	0.273302	0.282469	0.292041	0.368	0.0305	0.322747	0.352139	0.371449	0.387238	0.401872	0.2907	0.0169	0.26933	0.278099	0.290817	0.302791	0.312681
150	1	0	2	1	110	76.2	68.4	1	1	2	14	1	1.444	1.60819	1.11404	0.2344	0.0105	0.221141	0.226786	0.235509	0.242047	0.247165	0.2316	0.0209	0.204588	0.219361	0.232986	0.245974	0.259006	0.2437	0.0181	0.221391	0.230432	0.241829	0.258551	0.268052
151	0	0	3	1	73	58	62.55	0	0.5	2	11	0	1.259	1.16707	0.927258	0.1614	0.0108	0.146435	0.153291	0.162653	0.168255	0.174413	0.1684	0.0189	0.14418	0.155005	0.166488	0.181591	0.196978	0.1771	0.0135	0.159493	0.166499	0.177863	0.185455	0.194583
152	1	1	3	1	86	62.5	64.8	0	1	1	11	1	1.376	1.32716	0.964506	0.2325	0.0123	0.217917	0.224087	0.230979	0.242379	0.247847	0.2549	0.0185	0.234414	0.241911	0.252745	0.267298	0.280841	0.2178	0.0168	0.196715	0.205737	0.216923	0.228914	0.23828
153	1	1	1	1	91	62	67.05	1	1	1	5	1	1.468	1.3572	0.924683	0.253	0.0238	0.224874	0.235397	0.2496	0.272038	0.287187	0.2805	0.0314	0.238683	0.26362	0.282356	0.305196	0.317273	0.254	0.0255	0.217399	0.232989	0.257644	0.273148	0.286394
154	0	1	1	1	74.5	52.4	59.4	1	0.5	1	8	1	1.422	1.25421	0.882155	0.2143	0.0146	0.196632	0.204001	0.21291	0.223813	0.233699	0.2471	0.0366	0.198429	0.2216	0.249125	0.276047	0.289995	0.2042	0.0219	0.165664	0.195014	0.209554	0.220524	0.229209
155	0	0	3	0	76.6	68.7	72.45	0	1	1	22	0	1.115	1.05728	0.94824	0.2863	0.0216	0.260879	0.270615	0.285476	0.296582	0.316303	0.2924	0.0273	0.255575	0.269288	0.294897	0.313405	0.327616	0.3005	0.033	0.25826	0.281282	0.300974	0.322751	0.340805
156	1	1	1	1	68.1	50.7	55.35	0	0.5	1	21	0	1.343	1.23035	0.915989	0.2182	0.0111	0.205477	0.211611	0.217573	0.224507	0.231368	0.2393	0.0178	0.216683	0.225869	0.238289	0.252293	0.261442	0.2154	0.0152	0.195173	0.208411	0.217854	0.225269	0.230583
157	1	1	2	1	82	58.2	63.9	0	0.5	2	8	1	1.409	1.28326	0.910798	0.2233	0.01	0.208436	0.218088	0.22355	0.230452	0.234708	0.2062	0.0174	0.184791	0.196983	0.206054	0.217263	0.225846	0.2028	0.017	0.182162	0.189431	0.202841	0.216002	0.224998
158	0	0	1	1	81.9	65.1	68.85	0	0.5	1	15	1	1.258	1.18954	0.945534	0.2609	0.0103	0.247605	0.254281	0.261796	0.268184	0.272218	0.2511	0.021	0.22373	0.237279	0.252465	0.259296	0.281594	0.2701	0.0106	0.259567	0.263621	0.269055	0.275625	0.284059
159	0	0	1	0	75.1	53.4	69.75	1	0.5	1	21	0	1.406	1.0767	0.765591	0.1282	0.0133	0.110352	0.117144	0.128428	0.137191	0.144305	0.2043	0.0247	0.16797	0.186788	0.211321	0.222764	0.23019	0.1984	0.022	0.167033	0.180986	0.200506	0.21495	0.226973
160	1	1	3	0	97.1	67.7	79.68	1	1	2	15	0	1.434	1.21862	0.849649	0.209	0.0141	0.190922	0.198663	0.207991	0.219171	0.22733	0.2039	0.0195	0.173695	0.190007	0.206843	0.217478	0.227659	0.2344	0.0264	0.198776	0.212566	0.236458	0.25395	0.26731
161	0	0	3	1	117.6	70.8	79.8	1	2	1	13	1	1.661	1.47368	0.887218	0.4154	0.0204	0.391177	0.400417	0.412674	0.42794	0.445198	0.4161	0.0199	0.391006	0.400857	0.416002	0.430329	0.443523	0.4209	0.0228	0.384454	0.406949	0.423214	0.438224	0.449456
162	1	0	2	1	88.4	59.6	63.9	1	1	1	16	1	1.483	1.38341	0.932707	0.2403	0.0109	0.227088	0.23211	0.240111	0.248273	0.254663	0.255	0.0126	0.24089	0.247285	0.255126	0.263327	0.27033	0.2456	0.0148	0.225921	0.237086	0.247959	0.256519	0.261556
163	1	1	3	0	81.9	64	70.65	1	1	1	27	0	1.28	1.15924	0.905874	0.3171	0.0184	0.291123	0.30633	0.318417	0.329643	0.338076	0.319	0.0185	0.297898	0.310877	0.319452	0.330332	0.343437	0.3146	0.0205	0.287221	0.301699	0.315959	0.328886	0.339939
164	1	1	2	1	93.1	65.8	76.5	1	1	1	21	1	1.415	1.21699	0.860131	0.2089	0.0099	0.197624	0.203212	0.207819	0.214096	0.22064	0.2085	0.0131	0.193002	0.200182	0.207855	0.21653	0.224149	0.2292	0.0126	0.215111	0.220392	0.228194	0.237067	0.244095
165	1	0	2	1	99	65.2	76.6	1	1	1	21	1	1.518	1.29243	0.851175	0.3511	0.0149	0.332138	0.339083	0.349612	0.364705	0.369894	0.3944	0.0137	0.375587	0.385203	0.393689	0.404379	0.413354	0.3392	0.0123	0.32217	0.330983	0.341058	0.347902	0.353557
166	0	0	3	1	82.8	78	72.9	1	1	1	10	0	1.062	1.1358	1.06996	0.1666	0.0132	0.147373	0.15789	0.167882	0.175919	0.184653	0.2429	0.0325	0.196853	0.22237	0.249622	0.267169	0.278908	0.219	0.0163	0.193494	0.209725	0.220765	0.229863	0.238873
167	1	0	2	1	85.6	57.4	62.55	0	0.5	1	12	1	1.491	1.36851	0.917666	0.3065	0.015	0.287973	0.296845	0.306902	0.315917	0.326613	0.3209	0.0241	0.287012	0.303719	0.322758	0.340883	0.352602	0.3333	0.0266	0.295946	0.313531	0.335673	0.353535	0.368569
168	1	0	3	1	79.2	62.6	65.25	0	1	1	14	0	1.265	1.21379	0.959387	0.3957	0.0116	0.380445	0.386654	0.394837	0.405339	0.410873	0.4218	0.0223	0.392915	0.404644	0.42339	0.437462	0.450729	0.403	0.0171	0.380646	0.391728	0.403298	0.41516	0.425798
169	1	1	2	1	75.2	58.6	62.6	0	1	1	28	1	1.283	1.20128	0.936102	0.1931	0.0128	0.176799	0.184501	0.192438	0.201559	0.208282	0.2165	0.0202	0.187335	0.204636	0.219452	0.228352	0.243571	0.2069	0.0242	0.166099	0.194118	0.211098	0.222306	0.235725
170	0	0	1	1	71.5	61.2	67.95	0	0.5	1	13	0	1.168	1.05224	0.900662	0.3287	0.0137	0.307429	0.322034	0.331817	0.338083	0.343941	0.3745	0.0369	0.318762	0.362007	0.378625	0.393988	0.416531	0.3564	0.0143	0.340788	0.347988	0.355625	0.364962	0.37357
171	0	1	1	1	88.5	65.4	76.05	0	1	2	25	0	1.353	1.16371	0.859961	0.3726	0.0366	0.332157	0.337738	0.361304	0.403401	0.422456	0.4003	0.0263	0.362952	0.384839	0.400199	0.418795	0.43355	0.3667	0.0241	0.328948	0.353828	0.371381	0.383518	0.39136
172	1	0	2	1	76.8	55.4	68.4	1	1	2	11	1	1.386	1.12281	0.809942	0.3558	0.0105	0.343657	0.348141	0.354549	0.362857	0.369331	0.3579	0.0147	0.337274	0.347861	0.358866	0.368674	0.375051	0.3813	0.0154	0.360513	0.369512	0.380489	0.390964	0.403357
173	1	1	2	1	85.1	58.2	69.75	1	1	2	14	1	1.462	1.22007	0.834409	0.356	0.0202	0.332652	0.3414	0.354724	0.371995	0.380469	0.37	0.0195	0.345748	0.35935	0.370227	0.382048	0.393934	0.3492	0.0164	0.323662	0.339806	0.348426	0.361327	0.369062
174	0	1	2	0	92.3	65.3	73.8	1	1	1	9	1	1.413	1.25068	0.884824	0.2813	0.0121	0.267395	0.272559	0.281977	0.28904	0.296683	0.2968	0.0173	0.27425	0.283715	0.295993	0.311004	0.319117	0.2885	0.021	0.2611	0.274882	0.288058	0.301998	0.316476
175	1	1	3	0	84.3	65.8	65.25	0	1	2	11	0	1.281	1.29195	1.00843	0.1496	0.0081	0.141162	0.144755	0.148951	0.154431	0.158221	0.1537	0.0113	0.142561	0.147555	0.152944	0.160575	0.165416	0.1464	0.0107	0.131546	0.139621	0.146711	0.154583	0.158654
